# Supplementary material for: Plasma Total Antioxidant Capacity and Carbonylated Proteins Are Increased in Pregnant Women with Severe COVID-19
Source: Viruses. 2022 Mar 30;14(4):723. doi: 10.3390/v14040723 (PMC9025616; doi:10.3390/v14040723)
Supplement: Supplementary file 1 [file viruses-14-00723-s001.zip]

Archive with 1 entries (1 files):
- viruses-1528046-supplementary.pdf
